# Supplementary material for: Factors for successful implementation of population-based expanded carrier screening: learning from existing initiatives
Source: Eur J Public Health. 2016 Aug 1;27(2):372–7. doi: 10.1093/eurpub/ckw110 (PMC5421354; doi:10.1093/eurpub/ckw110)
Supplement: Supplementary Data [file ckw110_Supplementary_Data.zip]

Archive with 4 entries (4 files):
- ejph-2016-03-om-0188-File006.docx
- ejph-2016-03-om-0188-File007.docx
- ejph-2016-03-om-0188-File008.docx
- ejph-2016-03-om-0188-File005.docx
